# Supplementary material for: Rab2A modulates liver fibroblast growth factor 21 (FGF21) expression and systemic metabolism via apolipoprotein B–CREBH signaling
Source: J Biol Chem. 2025 Nov 26;302(1):110977. doi: 10.1016/j.jbc.2025.110977 (PMC12774766; doi:10.1016/j.jbc.2025.110977)
Supplement: Table S1 [file mmc1.xlsx]

## Sheet: Gene list with RNA-Seq.  
Legends: RNA sequencing data within the liver samples of Flox and LCK mouse. (Screen logic: Fold>2; p<0.01; Locus: Genomic coordinates for easy browsing to the genes or transcripts; FPKM: Expected number of Fragments Per Kilobase of transcript sequence per Millions base pairs sequenced; log2(LCK/Flox): Differential expression fold; up-or-down: Whether the genes expression in LCK relative to FLOX …
GeneID	GeneName	Locus	Flox_FPKM	LCK_FPKM	log2(LCK/Flox)	up-or-down	p_value	q_value
ENSMUSG00000026839	Upp2	2:58567297-58792971	43.5232	87.2758	1.0038	up	5e-05	0.00136829
ENSMUSG00000027346	Gpcpd1	2:132529081-132587729	20.321	40.8067	1.00584	up	5e-05	0.00136829
ENSMUSG00000031845	Bco1	8:117095853-117133720	1.24307	2.57595	1.0512	up	5e-05	0.00136829
ENSMUSG00000024411	Aqp4	18:15389393-15403684	1.21703	2.52775	1.05449	up	5e-05	0.00136829
ENSMUSG00000045094	Arhgef37	18:61493793-61536536	1.09811	2.321	1.07973	up	5e-05	0.00136829
ENSMUSG00000029185	Fam114a1	5:64970070-65041886	5.31861	11.2651	1.08274	up	5e-05	0.00136829
ENSMUSG00000024952	Rps6ka4	19:6829084-6840601	1.43734	3.05219	1.08644	up	5e-05	0.00136829
ENSMUSG00000042712	Wbp5	X:136245078-136247139	10.6441	22.6764	1.09114	up	5e-05	0.00136829
ENSMUSG00000058216	Gstp3	19:4057476-4059446	4.90927	10.4624	1.09163	up	5e-05	0.00136829
ENSMUSG00000074115	Saa1	7:46740496-46742980	32.8734	70.0891	1.09227	up	5e-05	0.00136829
ENSMUSG00000022842	Ece2	16:20611592-20646485	7.38167	15.9487	1.11142	up	5e-05	0.00136829
ENSMUSG00000039853	Trim14	4:46489247-46602202	4.05261	8.76553	1.11299	up	5e-05	0.00136829
ENSMUSG00000041351	Rap1gap	4:137664725-137729861	1.59283	3.48933	1.13135	up	5e-05	0.00136829
ENSMUSG00000049047	Armcx3	X:134756594-134761455	1.79971	3.9791	1.14467	up	5e-05	0.00136829
ENSMUSG00000078612	1700024P16Rik	4:104913455-105016863	1.1991	2.6838	1.16233	up	5e-05	0.00136829
ENSMUSG00000022178	Ajuba	14:54567468-54577661	0.951613	2.13316	1.16455	up	5e-05	0.00136829
ENSMUSG00000030089	Slc41a3	6:90604724-90646412	1.55112	3.55485	1.19648	up	5e-05	0.00136829
ENSMUSG00000003038	Hmgn2	4:133964737-133968650	8.62598	19.8476	1.2022	up	5e-05	0.00136829
ENSMUSG00000032578	Cish	9:107292434-107302784	1.60791	3.71687	1.2089	up	5e-05	0.00136829
ENSMUSG00000046229	Scand1	2:156311846-156375638	10.9869	25.4666	1.21283	up	5e-05	0.00136829
ENSMUSG00000051579	Tceal8	X:136168983-136172342	10.5969	25.1385	1.24626	up	5e-05	0.00136829
ENSMUSG00000063919	Srrm4	5:116438719-116591817	1.68401	4.02361	1.25659	up	5e-05	0.00136829
ENSMUSG00000020423	Btg2	1:134075169-134079120	9.24441	22.3678	1.27477	up	5e-05	0.00136829
ENSMUSG00000025190	Got1	19:43499751-43524605	128.751	314.575	1.28881	up	5e-05	0.00136829
ENSMUSG00000050440	Hamp	7:30916982-30973464	1698.3	4154.88	1.29072	up	5e-05	0.00136829
ENSMUSG00000092008	Cyp2c69	19:39842659-39886769	1.36386	3.37484	1.30712	up	5e-05	0.00136829
ENSMUSG00000030739	Myh14	7:44605802-44678235	1.68391	4.19221	1.3159	up	5e-05	0.00136829
ENSMUSG00000057465	Saa2	7:46751789-46754313	16.171	40.6429	1.32959	up	5e-05	0.00136829
ENSMUSG00000029723	Tsc22d4	5:137745729-137768450	4.17383	10.5606	1.33925	up	5e-05	0.00136829
ENSMUSG00000035498	Cdcp1	9:123170823-123216038	0.703495	1.82135	1.3724	up	5e-05	0.00136829
ENSMUSG00000028671	Gale	4:135963726-135968178	6.05089	15.8175	1.38631	up	5e-05	0.00136829
ENSMUSG00000020429	Igfbp1	11:7197781-7202546	221.84	580.462	1.38768	up	5e-05	0.00136829
ENSMUSG00000020108	Ddit4	10:59949674-59951770	5.77707	15.34	1.40889	up	5e-05	0.00136829
ENSMUSG00000030827	Fgf21	7:45613885-45615490	24.5407	65.246	1.41071	up	5e-05	0.00136829
ENSMUSG00000037455	Slc18b1	10:23796985-23827968	1.7314	4.66705	1.43057	up	5e-05	0.00136829
ENSMUSG00000041567	Serpina12	12:104028768-104044443	1.90119	5.12971	1.43198	up	5e-05	0.00136829
ENSMUSG00000068877	Selenbp2	3:94693555-94704413	15.4991	42.2248	1.44591	up	5e-05	0.00136829
ENSMUSG00000010307	Tmem86a	7:47050600-47054777	5.30718	15.094	1.50796	up	5e-05	0.00136829
ENSMUSG00000046160	Olig1	16:91269771-91271933	0.858746	2.46236	1.51974	up	5e-05	0.00136829
ENSMUSG00000027907	S100a11	3:93520487-93526287	9.44411	27.7354	1.55424	up	5e-05	0.00136829
ENSMUSG00000003555	Cyp17a1	19:46667164-46672974	12.1397	35.7097	1.55658	up	5e-05	0.00136829
ENSMUSG00000045776	Lrtm1	14:28904942-29721864	0.347731	1.02858	1.56461	up	5e-05	0.00136829
ENSMUSG00000070348	Ccnd1	7:144915099-144939925	3.20218	9.49465	1.56806	up	5e-05	0.00136829
ENSMUSG00000020604	Arsg	11:109425945-109573330	8.74068	26.3605	1.59256	up	5e-05	0.00136829
ENSMUSG00000041782	Lad1	1:135818597-135833342	1.97102	5.97761	1.60063	up	5e-05	0.00136829
ENSMUSG00000039981	Zc3h12d	10:7832469-7870397	0.469091	1.45623	1.6343	up	5e-05	0.00136829
ENSMUSG00000062545	Tlr12	4:128615442-128618619	2.21082	6.89155	1.64025	up	5e-05	0.00136829
ENSMUSG00000026950	Neb	2:52136646-52390307	0.824615	2.5737	1.64205	up	5e-05	0.00136829
ENSMUSG00000025351	Cd63	10:128908918-128912816	6.62507	20.6943	1.64323	up	5e-05	0.00136829
ENSMUSG00000090264	Eif4ebp3	18:36559986-36665917	130.216	410.988	1.65819	up	5e-05	0.00136829
ENSMUSG00000047238	Mageh1	X:153036165-153037575	1.76018	5.81135	1.72315	up	5e-05	0.00136829
ENSMUSG00000072623	Zfp9	6:118461949-118479320	0.501963	1.69697	1.75731	up	5e-05	0.00136829
ENSMUSG00000032997	Chpf	1:75474568-75479307	0.992064	3.35433	1.75752	up	5e-05	0.00136829
ENSMUSG00000024036	Slc37a1	17:31295482-31350696	0.296714	1.01394	1.77283	up	5e-05	0.00136829
ENSMUSG00000040618	Pck2	14:55540265-55550017	1.00044	3.43593	1.78007	up	5e-05	0.00136829
ENSMUSG00000021877	Arf4	14:26579560-26669883	90.9849	313.104	1.78294	up	5e-05	0.00136829
ENSMUSG00000023393	Slc17a9	2:180725262-180742280	1.77303	6.10569	1.78394	up	5e-05	0.00136829
ENSMUSG00000056131	Pgm3	9:86467153-86571842	6.9873	24.2116	1.79289	up	5e-05	0.00136829
ENSMUSG00000030717	Nupr1	7:126623248-126630861	0.805717	2.85548	1.82539	up	5e-05	0.00136829
ENSMUSG00000026822	Lcn2	2:32384632-32388252	4.41867	16.1507	1.86991	up	5e-05	0.00136829
ENSMUSG00000029822	Osbpl3	6:50293329-50456201	0.516087	1.93741	1.90844	up	5e-05	0.00136829
ENSMUSG00000045790	Ccdc149	5:52374650-52471521	0.490808	1.90587	1.95722	up	5e-05	0.00136829
ENSMUSG00000033287	Kctd17	15:78428563-78438909	3.16579	12.5163	1.98317	up	5e-05	0.00136829
ENSMUSG00000022032	Scara5	14:65666402-65764826	1.3043	5.1666	1.98594	up	5e-05	0.00136829
ENSMUSG00000031765	Mt1	8:94179081-94180327	221.88	884.557	1.99518	up	5e-05	0.00136829
ENSMUSG00000032098	Treh	9:44673232-44735198	1.01281	4.11052	2.02096	up	5e-05	0.00136829
ENSMUSG00000050954	Zfp169	13:48487646-48513451	0.487373	2.01592	2.04834	up	5e-05	0.00136829
ENSMUSG00000021222	Dcaf4	12:83520465-83541988	0.368016	1.56704	2.09021	up	5e-05	0.00136829
ENSMUSG00000031762	Mt2	8:94170747-94173568	164.479	714.702	2.11944	up	5e-05	0.00136829
ENSMUSG00000028240	Cyp7a1	4:6265611-6275633	4.61545	20.2238	2.13151	up	5e-05	0.00136829
ENSMUSG00000030483	Cyp2b10	7:25897619-25926624	1.7112	7.72228	2.17402	up	5e-05	0.00136829
ENSMUSG00000021208	Ifi27l2b	12:103450897-103457223	1.58733	7.32164	2.20557	up	5e-05	0.00136829
ENSMUSG00000030278	Cidec	6:113424633-113435760	11.3459	63.1794	2.47729	up	5e-05	0.00136829
ENSMUSG00000034634	Ly6d	15:74762055-74763620	1.70092	10.1438	2.5762	up	5e-05	0.00136829
ENSMUSG00000029254	Stap1	5:86071745-86106125	0.378127	2.38629	2.65783	up	5e-05	0.00136829
ENSMUSG00000022070	Bora	14:99046426-99074537	0.293224	1.87169	2.67427	up	5e-05	0.00136829
ENSMUSG00000040660	Cyp2b9	7:26173410-26210661	0.336924	2.18786	2.69903	up	5e-05	0.00136829
ENSMUSG00000022408	Fam83f	15:80671846-80700420	0.118005	0.782853	2.72989	up	5e-05	0.00136829
ENSMUSG00000025014	Dntt	19:41029274-41059523	0.240603	1.76592	2.87569	up	5e-05	0.00136829
ENSMUSG00000025422	Agap2	10:127078906-127093169	0.281168	2.53534	3.17267	up	5e-05	0.00136829
ENSMUSG00000032080	Apoa4	9:46239840-46243529	423.249	4324.34	3.3529	up	5e-05	0.00136829
ENSMUSG00000034220	Gpc1	1:92820957-92902906	1.6955	18.1644	3.42133	up	5e-05	0.00136829
ENSMUSG00000029161	Cgref1	5:30933142-30945591	1.60345	18.6339	3.53868	up	5e-05	0.00136829
ENSMUSG00000031150	Ccdc120	X:7731713-7750905	0.623003	7.87062	3.65917	up	5e-05	0.00136829
ENSMUSG00000017167	Cntnap1	11:101162678-101190724	0.899066	12.0798	3.74803	up	5e-05	0.00136829
ENSMUSG00000028555	Ttc39a	4:109406622-109444745	0.214114	3.00875	3.81271	up	5e-05	0.00136829
ENSMUSG00000034059	Ypel4	2:84734057-84738655	0.168249	2.93588	4.12512	up	5e-05	0.00136829
ENSMUSG00000027953	Slc50a1	3:89268245-89270570	4.8126	9.69222	1.01001	up	0.0001	0.00248884
ENSMUSG00000020900	Myh10	11:68691558-68816632	4.50858	9.42631	1.06402	up	0.0001	0.00248884
ENSMUSG00000097328	Tnfsf12	11:69682137-69696098	2.21902	4.97787	1.1656	up	0.0001	0.00248884
ENSMUSG00000029916	Agk	6:40325171-40396762	1.69257	3.58838	1.08412	up	0.00015	0.00349763
ENSMUSG00000026409	Pfkfb2	1:130670208-130729253	4.98903	11.1393	1.15882	up	0.00015	0.00349763
ENSMUSG00000060240	Cend1	7:141426445-141429491	0.131609	0.907633	2.78585	up	0.00015	0.00349763
ENSMUSG00000031906	Smpd3	8:106210935-106426598	0.202506	3.2751	4.0155	up	0.00015	0.00349763
ENSMUSG00000057110	Cntrl	2:35109491-35178822	7.3167	14.8834	1.02444	up	0.0002	0.00435433
ENSMUSG00000027670	Ocstamp	2:165393759-165400405	0.315316	0.885582	1.48983	up	0.0002	0.00435433
ENSMUSG00000019945	1700040L02Rik	10:68430952-68541896	0.826812	2.60392	1.65506	up	0.0002	0.00435433
ENSMUSG00000027313	Chac1	2:119351228-119354381	0.414814	1.58751	1.93623	up	0.0002	0.00435433
ENSMUSG00000030528	Blm	7:80454732-80535119	0.418084	3.23597	2.95233	up	0.0002	0.00435433
ENSMUSG00000051225	Fam83a	15:57985418-58011009	0.10793	1.76452	4.03111	up	0.0002	0.00435433
ENSMUSG00000034645	Zyg11a	4:108181933-108217922	0.812698	1.93892	1.25447	up	0.00025	0.00524956
ENSMUSG00000061132	Blnk	19:40928926-40994535	0.158504	1.16564	2.87853	up	0.00025	0.00524956
ENSMUSG00000034656	Cacna1a	8:84388439-84640246	0.191898	2.75436	3.84331	up	0.0003	0.00612539
ENSMUSG00000038668	Lpar1	4:58435254-58553898	0.317791	1.18258	1.89579	up	0.00035	0.00697757
ENSMUSG00000002845	Tmem39a	16:38558697-38592162	5.22066	11.1689	1.09718	up	0.0004	0.00777763
ENSMUSG00000054764	Mtnr1a	8:45069136-45088506	0.735482	2.30994	1.6511	up	0.0004	0.00777763
ENSMUSG00000041801	Phlda3	1:135766118-135769136	0.538957	1.7708	1.71616	up	0.0004	0.00777763
ENSMUSG00000049721	Gal3st1	11:3983635-3999326	0.474313	1.18974	1.32674	up	0.00045	0.00851184
ENSMUSG00000040434	Large2	2:92365045-92381217	0.213665	1.10601	2.37194	up	0.0005	0.00932334
ENSMUSG00000028860	Sytl1	4:133253089-133263113	1.36599	2.90816	1.09016	up	0.00055	0.00992687
ENSMUSG00000025229	Pitx3	19:46135684-46148326	3.84737	0.570249	-2.75421	down	5e-05	0.00136829
ENSMUSG00000003545	Fosb	7:19302695-19310051	5.91104	1.02425	-2.52885	down	5e-05	0.00136829
ENSMUSG00000005057	Sh2b2	5:136218146-136246556	2.69926	0.501887	-2.42713	down	5e-05	0.00136829
ENSMUSG00000035783	Acta2	19:34241089-34255336	6.83938	1.37637	-2.313	down	5e-05	0.00136829
ENSMUSG00000021228	Acot3	12:84038378-84059565	43.9514	10.2533	-2.09982	down	5e-05	0.00136829
ENSMUSG00000078683	Mup1	4:60498011-60501960	676.921	162.904	-2.05497	down	5e-05	0.00136829
ENSMUSG00000024131	Slc3a1	17:85028346-85090267	10.6766	2.71669	-1.97453	down	5e-05	0.00136829
ENSMUSG00000019577	Pdk4	6:5483350-5496309	43.4484	11.2032	-1.95539	down	5e-05	0.00136829
ENSMUSG00000018830	Myh11	16:14194526-14291408	1.3152	0.346471	-1.92448	down	5e-05	0.00136829
ENSMUSG00000038754	Elovl3	19:46131896-46135307	342.725	92.5029	-1.88948	down	5e-05	0.00136829
ENSMUSG00000030560	Ctsc	7:88278084-88310888	46.8362	12.9869	-1.85057	down	5e-05	0.00136829
ENSMUSG00000027559	Car3	3:14863511-14872523	213.625	59.3932	-1.84671	down	5e-05	0.00136829
ENSMUSG00000073842	Mup7	4:60066468-60070475	13157.9	3673.1	-1.84086	down	5e-05	0.00136829
ENSMUSG00000026249	Serpine2	1:79794196-79861180	9.33896	2.63514	-1.82538	down	5e-05	0.00136829
ENSMUSG00000025936	Gm4956	1:21285245-21298312	4.55726	1.28608	-1.82518	down	5e-05	0.00136829
ENSMUSG00000041798	Gck	11:5900819-5950081	45.0272	13.6609	-1.72074	down	5e-05	0.00136829
ENSMUSG00000019935	Slc17a8	10:89574019-89621253	10.4375	3.31848	-1.65318	down	5e-05	0.00136829
ENSMUSG00000074794	Arrdc3	13:80883383-80896035	39.7592	13.5387	-1.5542	down	5e-05	0.00136829
ENSMUSG00000037411	Serpine1	5:137061503-137072268	2.13762	0.761846	-1.48843	down	5e-05	0.00136829
ENSMUSG00000074170	Plekhf1	7:38216971-38228016	3.45206	1.25173	-1.46354	down	5e-05	0.00136829
ENSMUSG00000070661	Rnf186	4:138967111-138968360	9.98977	3.69141	-1.43628	down	5e-05	0.00136829
ENSMUSG00000046794	Ppp1r3b	8:35367749-35388139	88.0652	34.1439	-1.36694	down	5e-05	0.00136829
ENSMUSG00000072949	Acot1	12:84009501-84017670	278.175	108.441	-1.35907	down	5e-05	0.00136829
ENSMUSG00000060807	Serpina6	12:103646629-103657212	52.0045	20.2859	-1.35816	down	5e-05	0.00136829
ENSMUSG00000022853	Ehhadh	16:21761286-21787844	1424.98	559.309	-1.34922	down	5e-05	0.00136829
ENSMUSG00000056973	Ces1d	8:93166067-93197838	699.175	275.931	-1.34134	down	5e-05	0.00136829
ENSMUSG00000021226	Acot2	12:83987860-83993873	21.9942	8.71417	-1.33569	down	5e-05	0.00136829
ENSMUSG00000044734	Serpinb1a	13:32842091-32851185	6.85597	2.79458	-1.29473	down	5e-05	0.00136829
ENSMUSG00000047187	Rab2a	4:8535643-8607778	58.358	23.8018	-1.29386	down	5e-05	0.00136829
ENSMUSG00000040127	Sdr9c7	10:127898517-127911761	18.9144	7.76276	-1.28484	down	5e-05	0.00136829
ENSMUSG00000037408	Cnnm4	1:36471619-36508764	2.22176	0.916142	-1.27806	down	5e-05	0.00136829
ENSMUSG00000000552	Zfp385a	15:103313894-103340086	5.96044	2.47328	-1.26899	down	5e-05	0.00136829
ENSMUSG00000022508	Bcl6	16:23965051-23988852	5.66666	2.37701	-1.25335	down	5e-05	0.00136829
ENSMUSG00000052562	Slc22a30	19:8335370-8405111	27.2737	11.4665	-1.25009	down	5e-05	0.00136829
ENSMUSG00000015312	Gadd45b	10:80930090-80932204	13.664	5.87143	-1.21859	down	5e-05	0.00136829
ENSMUSG00000029059	Fam213b	4:154837458-154899135	11.4944	4.95746	-1.21326	down	5e-05	0.00136829
ENSMUSG00000030729	Pgm2l1	7:100227393-100278868	0.721219	0.311635	-1.21058	down	5e-05	0.00136829
ENSMUSG00000047822	Angptl8	9:21799859-21852635	33.7557	14.7643	-1.19301	down	5e-05	0.00136829
ENSMUSG00000030562	Nox4	7:87246095-87398710	15.018	6.58548	-1.18933	down	5e-05	0.00136829
ENSMUSG00000003053	Cyp2c29	19:39229253-39330713	478.481	211.993	-1.17444	down	5e-05	0.00136829
ENSMUSG00000037797	Adh4	3:138415465-138430892	58.6385	26.2131	-1.16156	down	5e-05	0.00136829
ENSMUSG00000094793	Mup12	4:60737382-60741326	589.243	264.143	-1.15754	down	5e-05	0.00136829
ENSMUSG00000064294	Aox3	1:58113129-58200698	66.7799	30.1192	-1.14873	down	5e-05	0.00136829
ENSMUSG00000027820	Mme	3:63241536-63386030	4.68504	2.11658	-1.14633	down	5e-05	0.00136829
ENSMUSG00000056666	Retsat	6:72598474-72608425	892.536	411.157	-1.11822	down	5e-05	0.00136829
ENSMUSG00000066154	Mup3	4:62083475-62087342	10580.1	4924.9	-1.10319	down	5e-05	0.00136829
ENSMUSG00000033715	Akr1c14	13:4035244-4090422	112.57	52.6728	-1.09569	down	5e-05	0.00136829
ENSMUSG00000067813	Xkr9	1:13668770-13701723	12.9776	6.17874	-1.07064	down	5e-05	0.00136829
ENSMUSG00000030498	Gas2	7:51860576-51994975	25.9619	12.4141	-1.06441	down	5e-05	0.00136829
ENSMUSG00000023044	Csad	15:102176997-102189043	152.114	72.8685	-1.06178	down	5e-05	0.00136829
ENSMUSG00000024962	Vegfb	19:6982472-6987651	8.52381	4.10046	-1.05571	down	5e-05	0.00136829
ENSMUSG00000001763	Tspan33	6:29694221-29718559	6.6516	3.21474	-1.049	down	5e-05	0.00136829
ENSMUSG00000020300	Cpeb4	11:31872210-31935634	20.6224	10.0367	-1.03893	down	5e-05	0.00136829
ENSMUSG00000073678	Pgap1	1:54472993-54557684	1.7188	0.837932	-1.03649	down	5e-05	0.00136829
ENSMUSG00000030545	Pex11a	7:79735956-79743131	182.389	89.4159	-1.02842	down	5e-05	0.00136829
ENSMUSG00000025969	Nrp2	1:62703284-62818695	2.9437	1.44801	-1.02356	down	5e-05	0.00136829
ENSMUSG00000031725	Ces1f	8:93256235-93279747	205.23	101.55	-1.01505	down	5e-05	0.00136829
ENSMUSG00000032348	Gsta4	9:78182773-78209349	48.0744	23.8135	-1.01349	down	5e-05	0.00136829
ENSMUSG00000020038	Cry1	10:85131699-85185064	8.10045	4.0179	-1.01156	down	5e-05	0.00136829
ENSMUSG00000005233	Spc25	2:69193894-69206194	4.30124	1.88707	-1.1886	down	0.0001	0.00248884
ENSMUSG00000051817	Sox12	2:152393610-152398063	1.1587	0.565709	-1.03437	down	0.0001	0.00248884
ENSMUSG00000059430	Actg2	6:83512904-83536265	1.64114	0.108143	-3.92368	down	0.00015	0.00349763
ENSMUSG00000028715	Cyp4a14	4:115486199-115496142	6088.05	2608.19	-1.22293	down	0.0003	0.00612539
ENSMUSG00000057614	Gnai1	5:18265134-18360355	1.53469	0.726003	-1.0799	down	0.0003	0.00612539
ENSMUSG00000001095	Slc13a2	11:78394484-78422217	0.894646	0.147828	-2.5974	down	0.00055	0.00992687

## Sheet: Fasted samples
Legends: Flox and LCK mice were fed with Chow diet, and liver samples were taken and analyzed after 16hrs depletion.(Male, n=3 vs. 3)
GeneName	Flox-1	Flox-2	Flox-3	LCK-1	LCK-2	LCK-3	Average(FLOX)	Average(LCK)	T TEST	significance (p<0.05)
Upp2	0.164995	0.265021	2.56998	2.03766	29.7446	1.15155	1	10.9779	0.349202	NO
Gpcpd1	0.0736863	0.107376	2.81894	1.50671	19.8199	0.603153	1	7.30991	0.375004	NO
Bco1	0.247766	0.22393	2.5283	2.91376	19.1684	1.26115	1	7.78111	0.304679	NO
Aqp4	0.0746963	0.289499	2.6358	2.45144	15.927	1.07988	1	6.48609	0.317486	NO
Arhgef37	0.082616	0.131561	2.78582	1.36991	5.93054	0.440101	1	2.58018	0.456133	NO
Fam114a1	0.0763179	0.216493	2.70719	2.49177	8.67984	0.606298	1	3.92597	0.320746	NO
Rps6ka4	0.149023	0.265987	2.58499	2.45884	12.7653	0.630076	1	5.28475	0.329188	NO
Wbp5	0.124796	0.388358	2.48685	5.87208	10.4544	1.15543	1	5.82732	0.158246	NO
Gstp3	0.125932	0.352827	2.52124	2.20418	6.89394	0.566732	1	3.22162	0.338186	NO
Saa1	0.133595	0.795474	2.07093	2.68145	15.8376	1.07589	1	6.53163	0.305401	NO
Ece2	1.24602	1.02435	0.729631	0.644576	0.648629	0.980393	1	0.757866	0.263795	NO
Trim14	0.0479834	0.226436	2.72558	1.41202	4.42534	0.375887	1	2.07108	0.512175	NO
Rap1gap	0.0966455	0.185808	2.71755	1.47658	2.02484	0.11982	1	1.20708	0.850318	NO
Armcx3	1.77326	0.120166	1.10658	11.6748	0.122915	0.0988113	1	3.96551	0.487749	NO
1700024P16Rik	0.269674	0.810735	1.91959	1.5735	8.13086	10.4462	1	6.71686	0.101746	NO
Ajuba	0.269758	1.68909	1.04115	2.1718	5.62244	4.48953	1	4.09459	0.0475616	YES
Slc41a3	0.378175	2.23998	0.381843	1.43576	14.8482	3.97289	1	6.75229	0.238934	NO
Hmgn2	0.178558	1.46516	1.35629	3.18604	8.1662	8.67317	1	6.67514	0.0343317	YES
Cish	0.0608282	2.18854	0.750631	1.86777	5.25138	11.761	1	6.29339	0.149281	NO
Scand1	0.434469	1.57497	0.990559	1.40138	4.49518	3.41584	1	3.10414	0.0945879	NO
Tceal8	0.454558	1.65603	0.889409	6.46477	15.8656	7.34736	1	9.89257	0.0421094	YES
Srrm4	0.271605	0.227477	2.50092	0.661011	11.0887	2.88328	1	4.87765	0.299868	NO
Btg2	0.0621664	2.80584	0.131997	0.815608	13.6063	2.59306	1	5.67165	0.318234	NO
Got1	0.641309	1.56788	0.790809	2.172	25.0108	5.2997	1	10.8275	0.241527	NO
Hamp	0.581007	1.73675	0.68224	5.02841	21.6998	5.46147	1	10.7299	0.151536	NO
Cyp2c69	0.346988	2.03806	0.614956	4.83249	7.33038	6.62868	1	6.26385	0.00444278	YES
Myh14	0.484395	1.48012	1.03549	1.98276	5.31548	7.43787	1	4.91204	0.0724081	NO
Saa2	0.16305	2.28985	0.547096	0.778381	5.6245	5.36482	1	3.92257	0.161565	NO
Tsc22d4	0.479491	1.69143	0.82908	2.7245	9.86377	8.21327	1	6.93384	0.0534117	NO
Cdcp1	0.785253	0.331526	1.88322	5.48994	30.4685	19.0096	1	18.3227	0.0747793	NO
Gale	0.40744	1.65246	0.9401	8.84716	7.09326	3.13979	1	6.36007	0.036027	YES
Igfbp1	0.314999	2.11938	0.565618	4.34752	6.29759	1.12395	1	3.92302	0.143736	NO
Ddit4	1.3305	0.954065	0.715436	2.79526	7.83104	0.697935	1	3.77474	0.261505	NO
Fgf21	0.784916	1.36786	0.847221	2.44771	2.58381	3.38654	1	2.80602	0.00645104	YES
Slc18b1	0.341664	1.35932	1.29902	2.63874	1.98003	1.16711	1	1.92863	0.159605	NO
Serpina12	0.34021	1.01834	1.64145	6.20434	5.71997	3.44055	1	5.12162	0.0114585	YES
Selenbp2	0.205527	1.66225	1.13223	0.927383	1.50921	0.807189	1	1.08126	0.87318	NO
Tmem86a	0.720301	0.993033	1.28667	8.80282	5.84385	5.7525	1	6.79972	0.00464274	YES
Olig1	0.454627	0.937387	1.60799	4.07831	4.24911	1.93505	1	3.42082	0.0413054	YES
S100a11	0.468021	1.71851	0.81347	2.93194	2.89568	3.62497	1	3.15086	0.00823833	YES
Cyp17a1	1.19018	1.08778	0.72204	3.08902	13.6549	4.73478	1	7.15955	0.134071	NO
Lrtm1	0.135636	0.309569	2.5548	2.60484	8.66678	4.41165	1	5.22776	0.0970311	NO
Ccnd1	0.646277	0.937264	1.41646	19.1936	8.0278	10.4154	1	12.5456	0.0274378	YES
Arsg	0.229324	1.09798	1.6727	7.68017	10.624	6.00338	1	8.10253	0.00737247	YES
Lad1	0.79435	0.854833	1.35082	4.778	8.09093	5.24707	1	6.03867	0.00865417	YES
Zc3h12d	0.376583	1.31401	1.30941	2.29774	6.29027	3.35133	1	3.97978	0.073273	NO
Tlr12	0.407674	0.696391	1.89594	5.5467	10.2581	6.24671	1	7.35049	0.014469	YES
Neb	0.469707	0.13106	2.39923	1.77165	8.51161	3.77051	1	4.68459	0.15717	NO
Cd63	0.375794	1.5409	1.08331	5.18869	4.90973	4.24155	1	4.77999	0.00101089	YES
Eif4ebp3	0.953627	0.96148	1.08489	4.87502	14.466	13.4708	1	10.9373	0.0309792	YES
Mageh1	0.484714	1.64325	0.872039	13.9389	17.0622	14.228	1	15.0764	0.000181074	YES
Zfp9	0.84703	0.950965	1.202	9.56673	14.5609	19.3191	1	14.4822	0.00874234	YES
Chpf	0.233161	1.68003	1.08681	3.80012	7.53065	5.73712	1	5.6893	0.0153992	YES
Slc37a1	1.37512	0.856656	0.768221	4.55207	21.0533	4.96108	1	10.1888	0.166272	NO
Pck2	0.286818	1.58065	1.13253	6.83014	8.65874	6.55364	1	7.34751	0.00113283	YES
Arf4	0.430909	1.2363	1.33279	14.3352	15.5558	10.0779	1	13.323	0.00185864	YES
Slc17a9	0.310188	0.97716	1.71265	5.04443	6.74272	3.89103	1	5.22606	0.0101535	YES
Pgm3	0.456712	0.86483	1.67846	8.05363	11.3767	6.90273	1	8.77768	0.00498783	YES
Nupr1	0.221048	2.17277	0.606187	3.82477	6.30542	6.64801	1	5.59273	0.0127706	YES
Lcn2	0.462688	1.39555	1.14177	8.81822	21.8547	8.65746	1	13.1101	0.050642	NO
Osbpl3	0.250921	0.102477	2.6466	8.02465	17.878	3.56425	1	9.82231	0.10997	NO
Ccdc149	0.437644	1.2964	1.26596	9.52597	8.85175	7.48627	1	8.62133	0.000326287	YES
Kctd17	0.541146	1.27147	1.18738	15.4599	21.3236	19.2882	1	18.6906	0.000520403	YES
Scara5	0.759122	0.49549	1.74539	2.69411	27.2235	2.48533	1	10.801	0.299043	NO
Mt1	1.16826	0.654448	1.17729	2.39885	14.0673	3.99582	1	6.82065	0.18664	NO
Treh	0.356431	1.05764	1.58593	5.28518	16.7803	20.8141	1	14.2932	0.046437	YES
Zfp169	1.08944	1.38591	0.524645	0.662554	0.694664	0.668829	1	0.675349	0.268412	NO
Dcaf4	0.438326	0.995131	1.56654	2.75887	22.3202	7.6327	1	10.9039	0.16785	NO
Mt2	1.18325	0.401021	1.41573	4.80357	47.0223	10.3793	1	20.7351	0.210482	NO
Cyp7a1	0.340248	0.285572	2.37418	2.59791	21.1019	12.0509	1	11.9169	0.112613	NO
Cyp2b10	0.599457	1.76176	0.63878	6.61327	25.3449	101.29	1	44.4162	0.208064	NO
Ifi27l2b	0.583578	0.943766	1.47266	5.78195	24.2082	25.6398	1	18.5433	0.0518276	NO
Cidec	0.640172	1.18422	1.17561	5.38943	8.00631	7.15891	1	6.85155	0.00178616	YES
Ly6d	0.862908	1.15552	0.981573	2.81825	4.27433	5.22664	1	4.1064	0.0116587	YES
Stap1	0.36455	0.479583	2.15587	18.8945	48.0072	45.6474	1	37.5164	0.0174832	YES
Bora	1.35707	0.673395	0.969538	2.90727	2.74208	5.62673	1	3.75869	0.0447513	YES
Cyp2b9	1.25949	1.30961	0.430901	6.83638	6.16689	13.0105	1	8.67125	0.0250755	YES
Fam83f	1.4643	0.794801	0.740894	0.941462	1.81062	1.43456	1	1.39555	0.312728	NO
Dntt	1.19065	1.36767	0.441683	0.593905	0.854275	1.18585	1	0.87801	0.731511	NO
Agap2	0.581582	1.03223	1.38619	9.02147	6.25826	8.78413	1	8.02129	0.00154631	YES
Apoa4	0.563752	0.896152	1.5401	9.33015	14.5078	16.8212	1	13.5531	0.00492303	YES
Gpc1	0.759328	1.18236	1.05831	9.9272	10.1485	7.83089	1	9.30221	0.000376844	YES
Cgref1	0.837366	1.18637	0.976265	12.74	8.3416	9.03906	1	10.0402	0.00272224	YES
Ccdc120	1.43149	0.692154	0.876351	1.08937	0.284465	0.898207	1	0.757346	0.501867	NO
Cntnap1	0.839167	0.712443	1.44839	5.18894	8.81967	12.6514	1	8.88667	0.0219568	YES
Ttc39a	0.872208	0.627152	1.50064	2.93703	22.6146	5.27253	1	10.2747	0.209726	NO
Ypel4	1.45227	1.44378	0.103956	0.707999	1.04578	2.74567	1	1.49982	0.553361	NO
Slc50a1	0.534975	0.72877	1.73625	1.12082	3.11713	4.12471	1	2.78755	0.135467	NO
Myh10	0.723046	0.765164	1.51179	3.26534	9.68407	7.5819	1	6.84377	0.0374753	YES
Tnfsf12	0.414254	1.20105	1.38469	3.39651	5.3206	6.00328	1	4.90679	0.00946652	YES
Agk	0.380242	0.983428	1.63633	2.38731	2.66207	3.21606	1	2.75515	0.0159097	YES
Pfkfb2	0.373066	0.683648	1.94329	3.9979	9.34752	8.34948	1	7.23163	0.0219267	YES
Cend1	1.10301	1.84117	0.055816	0.042476	0.027122	0.061107	1	0.0435683	0.138595	NO
Smpd3	0.380358	1.38254	1.2371	1.77545	5.99547	8.25704	1	5.34265	0.0870602	NO
Cntrl	1.3622	1.11675	0.521048	1.01708	1.57467	0.74477	1	1.11217	0.764197	NO
Ocstamp	0.235666	1.37786	1.38647	13.0926	11.9443	7.4669	1	10.8346	0.00501307	YES
1700040L02Rik	0.667236	0.350178	1.98259	3.07632	8.2955	4.23777	1	5.2032	0.064434	NO
Chac1	1.43781	0.832304	0.729888	1.06015	0.868128	0.67605	1	0.868109	0.621872	NO
Blm	0.809249	1.16568	1.02507	1.09452	0.86268	1.60998	1	1.18906	0.481625	NO
Fam83a	1.70623	0.639898	0.653875	1.50557	0.417012	1.18783	1	1.0368	0.942411	NO
Zyg11a	1.18422	0.580639	1.23514	1.30029	4.60839	1.54017	1	2.48295	0.243665	NO
Blnk	0.723215	1.08628	1.1905	7.09322	6.28866	6.64905	1	6.67698	3.13194e-05	YES
Cacna1a	1.01466	0.795163	1.19017	1.39754	0.87991	3.64767	1	1.97504	0.318859	NO
Lpar1	0.178418	2.38606	0.435526	2.79772	6.55896	1.72305	1	3.69325	0.172432	NO
Tmem39a	0.837458	1.19226	0.970277	2.17198	4.26491	1.48616	1	2.64102	0.123144	NO
Mtnr1a	0.511114	1.18248	1.30641	6.00792	10.3063	6.35284	1	7.55569	0.00944955	YES
Phlda3	1.40083	0.763994	0.835178	1.22019	3.17722	1.65802	1	2.01848	0.17923	NO
Gal3st1	0.879865	1.17396	0.946178	3.11887	2.27021	1.50365	1	2.29758	0.0523179	NO
Large2	1.53252	0.242239	1.22525	4.50337	4.91549	12.2898	1	7.23621	0.0714659	NO
Sytl1	0.59185	0.276134	2.13202	1.0529	3.50667	1.02101	1	1.86019	0.439549	NO
Pitx3	0.746831	1.74775	0.505415	0.47549	0.419509	1.05342	1	0.649474	0.461618	NO
Fosb	0.517851	2.26201	0.220142	0.292871	0.612667	0.685129	1	0.530222	0.508691	NO
Sh2b2	1.65563	0.85807	0.486301	0.719134	0.875166	1.15932	1	0.917874	0.834434	NO
Acta2	0.0282968	2.93927	0.0324327	0.0548312	0.196448	0.1358	1	0.129026	0.420215	NO
Acot3	0.879194	1.59794	0.522861	0.175022	0.186148	0.0888543	1	0.150008	0.055473	NO
Mup1	0.689014	0.545777	1.76521	0.512516	1.4819	0.77007	1	0.921497	0.87847	NO
Slc3a1	0.897794	1.54915	0.553057	0.213146	0.161429	0.16771	1	0.180761	0.0487743	YES
Pdk4	0.70387	1.97855	0.31758	0.222084	0.16016	0.0927713	1	0.158338	0.169725	NO
Myh11	0.00759315	2.94553	0.046873	0.0558149	0.128901	0.0559699	1	0.0802285	0.398095	NO
Elovl3	0.697585	0.989062	1.31335	0.405633	0.171929	0.1368	1	0.238121	0.0179846	YES
Ctsc	0.983868	1.44139	0.574743	0.299904	0.20133	0.353327	1	0.284854	0.0481741	YES
Car3	0.335163	1.14264	1.52219	0.228584	0.238467	0.210637	1	0.225896	0.0915173	NO
Mup7	0.720426	0.476789	1.80279	0.593612	1.13452	0.836951	1	0.855027	0.756466	NO
Serpine2	0.624412	1.23524	1.14035	0.107986	0.295408	0.250282	1	0.217892	0.0168192	YES
Gm4956	1.16507	1.04172	0.793209	0.163297	0.119458	0.342313	1	0.208356	0.00355985	YES
Gck	0.738082	1.21038	1.05154	0.345304	0.117525	0.151332	1	0.20472	0.00696856	YES
Slc17a8	0.637817	0.818798	1.54339	0.26635	0.136472	0.198468	1	0.20043	0.0457546	YES
Arrdc3	0.883848	1.45413	0.662027	0.225417	0.433553	0.712847	1	0.457273	0.119632	NO
Serpine1	0.370672	2.13382	0.495506	0.376003	0.461439	0.432442	1	0.423295	0.367831	NO
Plekhf1	1.18332	0.816205	1.00047	0.857399	0.193897	0.24082	1	0.430706	0.0754999	NO
Rnf186	1.0521	1.20846	0.73944	0.362415	0.0967805	0.172324	1	0.210507	0.0076628	YES
Ppp1r3b	1.04822	0.97019	0.981586	0.52942	0.331146	0.183148	1	0.347904	0.0032114	YES
Acot1	1.01073	1.38246	0.60681	0.538814	0.137434	0.248649	1	0.308299	0.0527689	NO
Serpina6	0.641602	1.18208	1.17632	0.698486	0.300872	0.263978	1	0.421112	0.0631839	NO
Ehhadh	0.926223	1.17963	0.894145	0.60915	0.290851	0.368277	1	0.42276	0.0118387	YES
Ces1d	0.186252	0.600289	2.21346	0.850132	1.2168	0.0793548	1	0.71543	0.706494	NO
Acot2	0.338524	0.741252	1.92022	0.710206	0.460033	0.0435815	1	0.404607	0.310228	NO
Serpinb1a	0.0634212	0.102001	2.83458	0.219291	0.884522	0.142813	1	0.415542	0.570565	NO
Rab2a	0.922496	1.00265	1.07486	0.0525049	0.0498773	0.0690718	1	0.0571513	2.91027e-05	YES
Sdr9c7	0.492204	1.43704	1.07075	0.495022	0.167257	0.531138	1	0.397806	0.113745	NO
Cnnm4	0.483488	0.999374	1.51714	1.40289	0.432249	0.931601	1	0.922245	0.858601	NO
Zfp385a	0.539864	1.47779	0.982349	0.660495	0.599474	0.554239	1	0.604736	0.220727	NO
Bcl6	0.261029	0.993303	1.74567	0.604878	0.238934	0.30666	1	0.383491	0.236494	NO
Slc22a30	0.657241	0.6246	1.71816	0.907232	0.634778	1.82244	1	1.12148	0.822745	NO
Gadd45b	0.411618	2.03782	0.550563	0.427632	0.279962	0.45496	1	0.387518	0.306795	NO
Fam213b	0.440054	1.26922	1.29072	0.558314	0.245037	0.310273	1	0.371208	0.100735	NO
Pgm2l1	2.10546	0.316709	0.577836	0.952378	0.721575	0.397621	1	0.690525	0.622243	NO
Angptl8	0.352129	1.12116	1.52671	0.196105	0.266354	0.977985	1	0.480148	0.288837	NO
Nox4	0.613052	1.28156	1.10539	0.694632	0.619006	1.4212	1	0.911614	0.79892	NO
Cyp2c29	0.52489	0.635429	1.83968	1.13753	0.430476	0.720114	1	0.762706	0.63908	NO
Adh4	0.525977	1.11781	1.35621	1.36222	0.530748	1.13848	1	1.01048	0.977556	NO
Mup12	0.247029	0.281838	2.47113	0.665075	3.03911	0.649505	1	1.45123	0.698159	NO
Aox3	0.333838	1.09534	1.57083	0.669777	0.567358	1.05656	1	0.764565	0.578467	NO
Mme	0.574256	1.29885	1.1269	0.903286	0.43958	1.93278	1	1.09188	0.861062	NO
Retsat	0.586616	1.83896	0.574423	0.689931	0.575356	0.830553	1	0.698613	0.518251	NO
Mup3	0.698805	0.845858	1.45534	0.0129609	0.473021	0.30995	1	0.265311	0.0517781	NO
Akr1c14	0.685553	1.19443	1.12002	0.329195	0.361322	0.952611	1	0.547709	0.153723	NO
Xkr9	0.640648	0.800889	1.55846	0.429671	0.348271	1.40644	1	0.728127	0.572065	NO
Gas2	1.01289	1.20466	0.782451	0.351393	0.218411	0.609398	1	0.393067	0.0223056	YES
Csad	0.461135	1.13157	1.40729	1.47152	0.148245	0.392732	1	0.670832	0.54178	NO
Vegfb	0.882736	1.06756	1.0497	0.672246	0.357231	0.538756	1	0.522744	0.0117471	YES
Tspan33	0.775515	0.982996	1.24149	1.05468	1.39481	2.63164	1	1.69371	0.235837	NO
Cpeb4	0.75903	1.39144	0.849532	0.735767	0.960076	0.733304	1	0.809716	0.418717	NO
Pgap1	0.659325	0.638822	1.70185	0.718414	0.666455	4.20054	1	1.8618	0.519238	NO
Pex11a	0.418649	1.34083	1.24052	0.732956	0.503812	0.85766	1	0.698143	0.385254	NO
Nrp2	0.738681	0.918611	1.34271	1.25552	0.932721	1.13434	1	1.10752	0.623204	NO
Ces1f	0.393137	0.921729	1.68513	0.900279	0.312318	1.18515	1	0.799249	0.681611	NO
Gsta4	0.403335	1.33618	1.26049	0.656392	0.306627	0.663716	1	0.542245	0.227604	NO
Cry1	0.562039	1.73207	0.705887	0.396181	0.561213	0.650754	1	0.536049	0.284619	NO
Spc25	0.658755	1.44607	0.895179	0.754458	0.414419	1.18078	1	0.783219	0.537448	NO
Sox12	0.637698	1.22087	1.14143	1.5773	0.452539	0.996128	1	1.00866	0.982576	NO
Actg2	0.051711	2.91891	0.02938	0.015565	0.034418	0.00913	1	0.0197043	0.364699	NO
Cyp4a14	0.792823	0.989709	1.21747	0.614464	0.368916	1.31611	1	0.766498	0.492152	NO
Gnai1	0.600039	1.40834	0.99162	0.685752	1.73408	1.23705	1	1.21896	0.597441	NO
Slc13a2	1.19406	1.01345	0.792489	0.417006	0.888349	0.434917	1	0.580091	0.0952537	NO

## Sheet: Random-Feed samples
Legends: Flox and LCK mice were fed with Chow diet, and liver samples were taken and analyzed under random feed condition. (Male, n=5 vs. 5)
GeneName	Flox-1	Flox-2	Flox-3	Flox-4	Flox-5	LCK-1	LCK-2	LCK-3	LCK-4	LCK-5	Average(FLOX)	Average(LCK)	T TEST	significance (p<0.05)
Ajuba	0.513108	0.561486	1.47896	0.90325	1.54319	1.04958	1.47149	1.58984	1.05797	0.934422	1	1.22066	0.411976	NO
Hmgn2	0.798229	0.870555	1.5433	0.787915	14.888*	1.52883	2.66851	1.14578	1.60513	1.07635	1	1.60492	0.13751	NO
Scand1	0.960693	0.618192	1.03597	0.667914	1.71723	3.98366	1.58777	1.01455	1.24977	0.878091	1	1.74277	0.255029	NO
Tceal8	1.05606	0.694059	0.989506	0.884899	1.37547	3.11099	2.36584	3.12742	2.58067	2.20082	1	2.67715	6.33214e-05	YES
Cyp2c69	0.70553	0.488305	0.37508	2.83775	0.593338	9.371*	0.549386	0.310558	1.52182	1.19237	1	0.893533	0.859443	NO
Myh14	0.312889	0.655285	2.25259	0.543998	1.23524	0.688695	0.480456	0.667986	1.37398	0.612906	1	0.764805	0.554867	NO
Tsc22d4	0.589097	0.810516	1.80013	0.930531	0.869727	4.994*	1.69766	1.97795	1.22593	1.31038	1	1.55298	0.0903844	NO
Cdcp1	1.05533	0.219711	2.49884	0.226121	18.269*	0.671831	0.47061	0.757152	2.04248	0.819374	1	0.95229	0.93537	NO
Gale	0.668217	0.56507	0.905366	1.23797	1.62338	4.17753	1.59028	4.52553	3.20522	3.35775	1	3.37126	0.00243619	YES
Fgf21	1.08599	0.905567	1.2704	0.427551	1.31049	66.757*	6.69461	4.24989	3.71269	3.61214	1	4.56733	0.0010058	YES
Serpina12	0.732339	1.57716	1.13492	0.431257	1.12432	0.115568	3.5667	1.67808	1.37979	0.97185	1	1.5424	0.394462	NO
Tmem86a	0.228863	0.348833	0.572708	0.573825	3.27577	12.832*	2.26633	1.20054	2.47183	1.07129	1	1.7525	0.332045	NO
Olig1	0.16981	0.345819	2.29191	0.409727	1.78273	0.388986	0.433352	0.483843	0.807419	0.594683	1	0.541657	0.327253	NO
S100a11	1.00407	0.876034	0.339306	1.90364	0.876952	12.478*	2.62046	3.46976	2.27793	1.77424	1	2.5356	0.00858636	YES
Cyp17a1	0.413743	0.386856	0.711817	1.09467	2.39291	10.842*	1.11029	2.04258	2.29253	2.54682	1	1.99806	0.0874456	NO
Lrtm1	1.00003	0.608665	1.18339	1.20791	6.232*	2.15512	1.23271	0.991526	2.27075	2.09271	1	1.74856	0.053742	NO
Ccnd1	0.834042	0.549209	1.01252	1.70168	0.902553	14.980*	4.39849	4.604	3.32396	2.72137	1	3.76195	0.000460505	YES
Arsg	0.576502	0.774367	1.21314	0.609026	1.82697	2.0692	1.58824	1.48256	1.16524	1.10192	1	1.48144	0.138614	NO
Lad1	0.334842	0.3042	0.906531	0.250889	3.20354	0.240169	0.622336	0.5707	0.414656	0.610818	1	0.491736	0.397219	NO
Zc3h12d	0.38226	0.257522	2.05192	0.52042	1.78788	0.908305	0.827349	0.749308	0.833574	2.05383	1	1.07447	0.873456	NO
Tlr12	0.383883	0.69316	1.39222	0.359041	2.1717	1.35729	1.10098	0.371367	1.47993	0.789742	1	1.01986	0.961716	NO
Cd63	0.668594	0.148556	0.829221	1.32795	2.02568	25.463*	5.0576	2.75788	5.86984	2.21429	1	3.9749	0.0102656	YES
Eif4ebp3	0.816789	2.15183	0.589279	1.08476	0.357344	0.382355	1.05804	0.64797	0.814372	0.799134	1	0.740375	0.455865	NO
Mageh1	0.190322	0.408423	2.82411	0.469917	1.10722	0.88538	0.628935	0.636097	1.04117	0.844943	1	0.807306	0.702845	NO
Zfp9	0.310526	0.48927	0.343486	0.247547	3.60917	1.76972	0.997733	0.519358	0.48488	0.563008	1	0.86694	0.853478	NO
Chpf	0.127006	0.403216	1.15445	0.286635	3.02869	0.971885	0.335202	0.471233	0.798531	0.405436	1	0.596457	0.484725	NO
Slc37a1	0.424596	0.792948	2.18353	0.556656	1.04227	1.17451	0.418634	1.21217	1.54733	2.16307	1	1.30314	0.494022	NO
Pck2	0.177367	0.21459	0.2898	0.386175	3.93207	2.51617	0.308923	0.589435	0.850655	0.58363	1	0.969763	0.971964	NO
Arf4	0.905704	1.2187	0.555293	1.53219	0.788113	16.781*	3.62108	3.63474	3.40083	3.09261	1	3.43732	1.19718e-05	YES
Slc17a9	0.36208	0.546933	2.212	0.793098	1.08589	1.17833	0.94929	1.05734	1.716	1.06848	1	1.19389	0.598267	NO
Pgm3	0.898614	0.542385	0.261656	1.02982	2.26752	8.75038	3.45319	2.79367	2.76877	2.62071	1	4.07734	0.0364137	YES
Nupr1	0.244811	0.53404	0.899682	0.916066	2.4054	5.76108	1.93469	1.95197	3.50765	1.20102	1	2.87128	0.0701222	NO
Lcn2	2.65599	0.798079	0.492311	0.322699	0.730923	2.25058	1.84065	2.14547	0.761332	4.85899	1	2.3714	0.123556	NO
Osbpl3	1.66398	0.479012	0.630102	0.176417	2.05049	31.456*	3.46228	2.50916	0.878314	2.44136	1	2.32278	0.0718818	NO
Ccdc149	0.33959	0.268403	2.84377	0.560257	0.987985	0.751062	0.326981	0.425186	0.962767	0.466197	1	0.586439	0.424977	NO
Kctd17	0.150215	0.113816	1.57906	0.342133	2.81478	0.539442	0.251788	0.491001	0.585052	0.357864	1	0.445029	0.326721	NO
Scara5	0.461689	0.76184	1.26568	0.219584	2.2912	0.461005	0.568848	0.504454	0.774812	0.595261	1	0.580876	0.291222	NO
Mt1	1.53593	1.02788	1.66286	0.301952	0.471383	13.4823	2.17879	1.61043	0.664078	5.45791	1	4.67871	0.157658	NO
Treh	0.743939	0.450462	1.57659	0.496543	1.73247	1.5905	2.15686	1.67168	1.36266	1.51916	1	1.66017	0.0617612	NO
Dcaf4	0.278467	0.350382	0.967016	0.431556	2.97258	0.770855	0.275417	0.511407	0.809416	0.786072	1	0.630633	0.496373	NO
Mt2	1.62717	1.77152	0.960414	0.168032	0.472858	15.9977	1.66741	3.45559	1.0032	15.3705	1	7.49889	0.0908558	NO
Cyp7a1	2.01667	0.791794	0.479864	1.18352	0.52815	3.07645	5.15056	0.691939	0.334809	8.97375	1	3.6455	0.140378	NO
Cyp2b10	0.0453281	0.0310694	0.314256	4.29281	0.316535	48.301*	0.373882	0.756806	7.93842	5.52797	1	3.64927	0.200425	NO
Ifi27l2b	0.863049	0.768703	0.742073	0.630574	1.9956	3.01213	2.93929	3.45342	3.27575	2.90731	1	3.11758	5.46102e-05	YES
Cidec	2.04126	0.563022	0.818163	1.38114	0.196416	7.999	8.46884	3.15596	1.20384	3.23528	1	4.81258	0.0329184	YES
Ly6d	0.607016	0.294485	0.561673	1.0283	2.50852	1.8228	0.914339	5.23112	1.21301	3.49478	1	2.53521	0.126363	NO
Stap1	1.73382	0.322438	1.17307	1.33898	0.431693	9.26866	5.76619	3.24052	2.06965	2.25455	1	4.51991	0.0345916	YES
Bora	1.2761	0.631466	0.864326	1.22811	72.111*	8.9651	2.4215	1.20486	2.398	2.00459	1	3.39881	0.178237	NO
Cyp2b9	0.003493	0.005927	0.080079	4.62854	0.281965	13.2804	0.383454	0.190024	6.28456	3.07309	1	4.6423	0.197396	NO
Agap2	0.919057	1.27724	0.475193	0.911096	1.41741	16.6721	12.2906	8.54784	16.7654	4.47836	1	11.7509	0.00196015	YES
Apoa4	1.19169	0.577934	0.573216	1.50517	1.15199	172.186*	14.2637	13.545	13.6692	17.6085	1	14.7716	9.52842e-07	YES
Gpc1	0.137476	0.066142	0.139245	0.131882	4.52525	12.9744	1.80074	0.82635	2.26543	0.715815	1	3.71654	0.307733	NO
Cgref1	0.612603	0.939854	0.494134	0.488369	2.46504	52.434*	4.72213	2.41904	1.5311	2.87034	1	2.88565	0.0359268	YES
Cntnap1	1.6604	0.371634	1.43725	0.530714	120.035*	124.133*	26.1949	9.01478	23.2213	14.9596	1	18.3476	0.0044886	YES
Ttc39a	2.02703	0.324028	0.608496	1.49968	0.540758	14.7265	18.5645	11.1536	9.48863	13.1692	1	13.4205	5.32706e-05	YES
Myh10	0.421732	0.775734	1.97271	0.702816	1.127	2.52555	1.19976	2.42621	1.5473	1.91065	1	1.92189	0.0368446	YES
Tnfsf12	0.821948	0.829388	1.38846	1.14612	0.814088	3.16143	2.1637	1.14531	2.67318	1.88156	1	2.20504	0.0105005	YES
Agk	0.468123	0.457199	1.18551	0.497546	2.39162	0.98706	0.693529	0.693065	0.840882	1.03888	1	0.850683	0.705429	NO
Pfkfb2	0.339739	0.478591	2.65568	0.616421	0.909569	0.360998	0.556744	0.537628	1.17819	0.923154	1	0.711344	0.538872	NO
Smpd3	2.31352	0.627501	0.392283	0.666698	12.738*	2.05717	2.52536	2.32907	2.49127	1.57417	1	2.19541	0.0289755	YES
Ocstamp	0.0491627	0.154113	0.511086	0.213315	4.07232	0.219866	0.17692	0.196766	0.276438	0.164336	1	0.206865	0.334394	NO
1700040L02Rik	0.713639	0.743456	2.49852	0.62419	0.420195	2.86437	1.11011	0.874836	1.46263	1.85388	1	1.63317	0.254187	NO
Blnk	0.646305	1.06642	1.23786	0.543629	1.50579	1.0034	1.89771	1.19249	0.455606	1.42475	1	1.19479	0.532128	NO
Mtnr1a	0.63908	0.571617	2.81694	0.464673	0.507686	0.889997	0.658353	1.23245	1.57522	1.54261	1	1.17973	0.722977	NO
Gal3st1	0.141246	0.24106	2.88047	0.311909	1.42532	0.332153	0.244372	0.422693	0.774062	0.556244	1	0.465905	0.345425	NO
Large2	0.428496	0.756214	0.587471	1.83123	1.39659	17.1049	8.35569	9.02141	8.51749	7.51783	1	10.1035	0.000935715	YES
Slc3a1	0.865759	0.583273	1.48725	0.531135	1.53258	0.550709	0.422632	0.525606	0.97417	1.11338	1	0.717299	0.300885	NO
Pdk4	0.213874	0.245143	1.82262	0.421405	2.29696	0.995955	0.50865	0.258411	0.768449	0.358182	1	0.577929	0.386516	NO
Elovl3	0.670682	0.87848	1.38972	0.910955	1.15017	0.261363	0.478948	0.419927	0.459634	0.345181	1	0.393011	0.00160058	YES
Ctsc	0.320629	0.499071	2.27608	0.883233	1.02099	1.3888	0.688175	0.72616	1.10854	1.28372	1	1.03908	0.918853	NO
Car3	0.293024	0.705048	2.39587	1.14253	0.463528	0.401891	0.514518	0.664331	0.953429	0.44038	1	0.59491	0.329494	NO
Serpine2	0.217184	0.421974	2.41661	0.44677	1.49746	0.612418	0.342404	0.484294	0.467337	0.454169	1	0.472124	0.245255	NO
Gm4956	0.33645	1.14209	2.87433	0.277023	0.370107	0.0180005	0.0958752	0.10128	0.100229	0.0350087	1	0.0700787	0.0970831	NO
Gck	0.373992	0.725431	2.14852	1.05141	0.700648	0.730376	1.0994	1.07384	0.856426	1.31119	1	1.01425	0.965869	NO
Slc17a8	0.226327	0.416922	2.88343	0.528441	0.944878	0.512085	0.578776	0.608596	1.11399	0.670452	1	0.696781	0.558789	NO
Rnf186	0.169234	0.540786	2.38896	0.52679	1.37423	1.3466	0.306515	1.11713	1.07421	2.67577	1	1.30405	0.598755	NO
Ppp1r3b	0.217815	0.423281	2.81096	0.550777	0.99717	0.659743	0.496458	0.507163	0.955983	0.762823	1	0.676434	0.517686	NO
Acot1	0.205297	0.792433	1.89955	1.43997	0.662757	1.74525	0.481928	0.552468	1.03162	0.560614	1	0.874375	0.75119	NO
Serpina6	0.252526	0.555441	2.42339	1.25166	0.516979	3.41489	0.442728	0.664004	1.38254	1.32136	1	1.44511	0.516268	NO
Ehhadh	0.369458	0.777684	1.86136	1.36564	0.625853	1.39592	0.810998	1.10982	1.37418	1.33247	1	1.20468	0.50357	NO
Rab2a	1.16611	1.20284	1.11571	0.885812	0.62953	0.141576	0.077841	0.074661	0.106148	0.0684	1	0.0937252	3.22972e-05	YES
Mup3	0.6995	1.55262	6.917*	1.41674	0.331144	0.0739016	0.36789	0.289356	0.405628	0.262725	1	0.2799	0.0293815	YES
Gas2	0.307744	0.831255	1.99939	1.11214	0.749481	1.27465	0.832546	1.19335	0.787268	1.34214	1	1.08599	0.784442	NO
Vegfb	0.162129	0.559495	2.37684	1.07218	0.829352	1.22305	0.790082	0.904967	1.02153	0.978206	1	0.983569	0.966802	NO

## Sheet: HFHCD samples
Legends: Flox and LCK mice were fed with HFHCD for 3 months, and liver samples were taken and analyzed after 4 hours feed depletion. (Male, n=6 vs. 5)
GeneName	Flox-1	Flox-2	Flox-3	Flox-4	Flox-5	Flox-6	LCK-1	LCK-2	LCK-3	LCK-4	LCK-5	Average(FLOX)	Average(LCK)	T TEST	significance (p<0.05)
Tceal8	0.8918	0.848035	1.47629	1.05153	0.984331	0.748011	0.748967	0.245*	0.648085	0.619717	1.01	1	0.756691	0.139732	NO
Gale	0.870377	1.05582	1.79233	0.684541	0.687987	0.908943	0.934103	1.60318	1.43463	1.16252	0.796641	1	1.18621	0.440032	NO
Fgf21	0.752055	1.48093	1.42148	0.697048	1.01127	0.637223	2.89205	11.408	11.9675	2.67016	2.60059	1	6.30766	0.0258454	YES
S100a11	1.08686	0.930615	1.07086	0.754498	1.22753	0.929636	4.36859	5.98777	5.50348	2.77062	2.43689	1	4.21347	0.000756546	YES
Ccnd1	0.889281	0.935383	1.27874	0.824338	1.0448	1.02746	3.8843	4.38619	3.13117	2.43851	3.36445	1	3.44092	2.36984e-05	YES
Cd63	0.289953	0.873725	1.05975	1.11309	1.3333	1.33018	3.47358	4.07308	4.1818	2.56099	2.10816	1	3.27952	0.000352068	YES
Arf4	0.816252	1.07996	0.982965	1.02467	1.01438	1.08177	1.49731	1.8506	1.30568	1.20642	1.1144	1	1.39488	0.0119339	YES
Pgm3	0.598571	1.09919	1.14896	1.19716	0.939117	1.017	1.38594	1.76572	1.34968	1.24167	1.36237	1	1.42108	0.00905747	YES
Ifi27l2b	0.886847	0.947492	1.09984	1.14815	0.84566	1.07201	2.397	3.28094	2.48419	1.91973	1.59285	1	2.33494	0.000697868	YES
Cidec	1.16737	0.476429	1.41632	1.01705	1.31899	0.603841	3.28942	3.36243	2.29169	1.17313	0.685887	1	2.16051	0.0523017	NO
Stap1	0.853693	0.869511	1.13489	1.17296	0.812741	1.1562	1.34561	2.08235	1.36604	1.35706	1.34764	1	1.49974	0.00956377	YES
Agap2	0.998078	1.14939	1.28595	1.06712	1.36218	0.137289	2.99315	3.45746	2.33156	1.96962	2.81462	1	2.71328	0.00034892	YES
Apoa4	0.963361	0.804413	1.01302	0.92525	1.47966	0.814299	3.43879	4.81124	4.6349	2.12321	1.3185	1	3.26533	0.00571682	YES
Cgref1	0.962698	0.857175	1.10203	1.32106	0.85464	0.902393	9.14018	10.3864	7.61665	4.13227	3.90185	1	7.03547	0.000647378	YES
Cntnap1	0.876917	0.847662	1.10621	0.88868	1.38315	0.897379	2.83002	5.50537	3.45632	2.35995	1.91117	1	3.21257	0.00390064	YES
Ttc39a	1.0203	0.974756	0.870613	1.05235	1.41504	0.666935	2.36614	3.04857	3.00988	1.76039	2.39732	1	2.51646	0.000147234	YES
Myh10	0.769076	1.01133	0.891237	0.982028	1.00063	1.3457	1.03664	1.36575	1.34322	1.40391	0.769598	1	1.18382	0.223516	NO
Tnfsf12	0.930441	0.950248	1.09798	0.80359	1.19996	1.01778	1.13383	1.19387	1.1097	1.22994	1.36506	1	1.20648	0.021719	YES
Smpd3	1.05412	0.769468	1.55221	1.05893	0.673686	0.89159	2.16877	2.29575	1.14662	1.03999	1.9549	1	1.72121	0.027877	YES
Large2	1.34602	0.783781	0.735552	1.04301	1.29117	0.80047	2.00674	3.00685	2.01512	1.59841	1.88584	1	2.10259	0.00157189	YES
Elovl3	0.640574	0.70563	1.84021	0.917232	0.967922	0.928434	0.519263	0.360562	0.235091	0.452589	0.233474	1	0.360196	0.0113794	YES
Rab2a	0.782247	0.981838	1.03002	1.09574	1.0768	1.03335	0.0266008	0.0357528	0.0318056	0.0630835	0.0373512	1	0.0389188	1.73073e-08	YES
Mup3	0.685122	0.870958	1.05842	1.05979	1.15723	1.16847	0.332307	0.210334	0.264921	0.354636	0.24256	1	0.280952	1.89227e-05	YES

## Sheet: AAV8-shRab2A samples
Legends: Liver samples from previous paper (PMID: 35061665) were taken and analyzed after 4 hours feed depletion. (Male, n=5 vs. 5)
GeneName	shNC-1	shNC-2	shNC-3	shNC-4	shNC-5	shRab2A-1	shRab2A-2	shRab2A-3	shRab2A-4	shRab2A-5	Average(FLOX)	Average(LCK)	T TEST	significance (p<0.05)
Fgf21	1.28392	0.275191	1.60636	1.25511	0.579406	4.8545	3.70591	3.91057	2.58418	2.71799	1	3.55463	0.000753736	YES
S100a11	0.85011	0.902245	1.4069	4.922*	0.84074	1.76761	1.35374	1.56573	1.09621	1.4986	1	1.45638	0.0346642	YES
Ccnd1	0.722901	1.32239	1.07597	0.001*	0.878741	0.681138	0.627145	1.22207	1.2729	2.47603	1	1.25586	0.536992	NO
Cd63	0.777291	1.02257	1.22394	0.003*	0.9762	1.16516	1.56547	3.4064	1.18866	2.38701	1	1.94254	0.0965982	NO
Arf4	0.692787	0.916778	1.0782	0.001*	1.31223	0.834657	1.05089	1.82777	1.32684	1.91646	1	1.39132	0.1848	NO
Pgm3	1.12372	0.885265	0.892511	0.262*	1.0985	1.53816	1.3778	1.40606	1.90962	0.709879	1	1.38831	0.131522	NO
Ifi27l2b	0.489492	0.923043	1.40328	0.001*	1.18418	1.49901	2.97205	6.67792	2.3455	6.03697	1	3.90629	0.0437436	YES
Cidec	0.146114	0.591005	0.623904	8.443*	2.63898	1.86496	6.05473	17.069*	6.97642	7.5987	1	5.6237	0.0167109	YES
Stap1	0.146*	0.721906	0.902008	1.53031	0.845775	1.28258	1.48589	2.04082	0.921958	1.12387	1	1.37102	0.210036	NO
Agap2	0.466344	2.0827	0.416931	1.41924	0.614781	0.506619	1.35256	0.891944	0.240652	0.859897	1	0.770334	0.55865	NO
Apoa4	0.439341	1.14719	1.05112	1.71236	0.649994	1.15908	1.57522	1.00874	0.582149	1.44747	1	1.15453	0.597497	NO
Cgref1	1.28075	0.385676	1.23529	1.39144	0.706851	3.04728	3.37692	2.32082	2.65717	3.96922	1	3.07428	0.000321276	YES
Cntnap1	0.345209	1.49153	0.649256	2.02971	0.484292	0.864897	1.27013	0.968079	0.454141	1.15752	1	0.942955	0.876269	NO
Ttc39a	0.755582	1.45813	0.892921	1.39311	0.500258	2.34623	7.07186	1.68464	2.84832	4.20332	1	3.63087	0.0268209	YES
Tnfsf12	0.8706	0.973865	0.971088	0.002*	1.18445	0.895395	1.25892	3.07009	1.32448	2.30982	1	1.77174	0.135626	NO
Smpd3	0.366*	1.07845	0.685562	0.925322	1.31067	0.838493	1.84043	1.86777	1.15435	1.55135	1	1.45048	0.119744	NO
Large2	1.209	0.709805	0.536797	2.05431	0.490095	1.12906	1.01184	0.759838	0.519028	0.777293	1	0.839413	0.62011	NO
Elovl3	1.16743	0.976136	0.716239	0.025*	1.1402	0.715591	0.364058	0.41736	0.645879	0.393519	1	0.507281	0.00501737	YES
Rab2a	0.792287	0.998231	1.02427	1.39654	0.788669	0.054796	0.055693	0.061843	0.037365	0.070354	1	0.0560102	2.79704e-05	YES
Mup3	0.990407	0.619465	1.02156	0.001*	1.36857	0.514316	0.423203	1.05208	0.769924	0.638326	1	0.67957	0.124001	NO

## Sheet: Primers sequence
Legends: Primers used in the paper.
GeneName	Forword primers	Reverse primers
Upp2	AGATTCACAGAAAACGGTCT	TTTACATCCCCAAACATTGCT
Gpcpd1	TCAGATCTCGGACAACACC	TTAGCTTTTGCCTCTTGGA
Bco1	TACAACGGGAAGCCATATCGCTA	GCAGCTCTCCTCAGACCAC
Aqp4	ATTTTCCGTTGCAATTGGACA	TTCCCATGATAACTGCGGGTC
Arhgef37	CCTACTTACACATGCTCCGACT	TGTCTCCTGCAGCCCTCGAAG
Fam114a1	ATGTGCAATGAAGTAACCTCC	GACTTCAGCCTTCTTGTTGCTC
Rps6ka4	CCCCAACGTGGTGAATCTGCAT	AATAGCTCTCCGCCTCGCAGCAA
Wbp5	GAGGATATACACAACAGGCAC	CTTCGGTTAGCCTTCCAAC
Gstp3	CTCCTTCGGGCTCTATGGCAAA	CTGATACTGGTCCTTGCCCTC
Saa1	TTTTCATTTGTTCACGAGGCTT	TTGAGCAGCATCATAGTTCCC
Ece2	CTCCAATACAGATGATGCCCTT	TCCTCAAAAGCAGAGCGGAT
Trim14	CTGTGCCCCTGTCCTTCGAG	TTTCCTTCAGGCGAGTGTCCA
Rap1gap	GCCACCTGGTATTCTCGCTCA	TCCGACACTTGGTCCTAAGCA
Armcx3	TTCTCAATACACGAGATCCCA	ATTCATGTATACCTTAAGCCT
1700024P16Rik	TGTGCCAGTAATTCACGAAA	TTTGCCTTTGGAATTGCGACA
Ajuba	GCCCTGGACAGCCTCTACCAC	AGCTGCCTCCTGAAACCCT
Slc41a3	CAATTCTGTGTCAGCACGAGT	CTGCCACCAGGTACAGCAA
Hmgn2	CAAAGCCAGAGCCCAAACCT	CCATTTTCTGCAGGATTATTCGC
Scand1	CCGGCAGTTTCGCTACCAGGACG	CCTGCACCAGCATCTCCACGA
Tceal8	CAAAGAGGACACTCCCGCAAG	CTTCCAATGCATCAACACGAAC
Srrm4	AAAAGGTCCTACTCTCGCTCT	CACCATACTTTAGGTCCCGTTC
Btg2	CTCCAGGACGCACTGACCGA	ATACAGCGATAGCCAGAACCTT
Got1	AATGTTCAGTTTCACCGGCTT	GCACATGTTGATCCGACCACT
Hamp	CACTCAGCACTCGGACCCA	CTGCTTTCTTCCCCGTGCAA
Cyp2c69	TTAAAGAAGCCCTCATTGACC	TCCATACATTTCCATGGCTA
Myh14	CCAACCCCATCCTAGAAGCCT	ATGTTTGCTCCCACGATGTAGCC
Saa2	CATGTGGCGAGCCTACACT	CTTTGGGCAGCATCATAGTTCC
Tsc22d4	TTGGCTATCAGCGGTCACCT	CACCTCTTCTCGCACGGCAA
Cdcp1	ATCTATCAAACGCCTGTGCATC	AAACTGCCAGGTCATAAGCTC
Gale	CTTTAAGGCCGTCATCCACT	GGCCCTCATGATCTCTAGAAGC
Igfbp1	ATTTTATCTGCCAAACTGCAACA	TAGACACACCAGCAGAGTCCA
Ddit4	TCCCTGGACAGCAGCAACAGT	TGCTCATCCTCGGGGTCACT
Slc18b1	CAGCGATAAGATGCCTACTCT	ATGCCATTTACAACCAACACC
Serpina12	GGCAGTATGAATTCGACCCAA	ATAGGCCATGTCGTACAAGC
Selenbp2	CATCTCCAATGGGCTACGACT	TCCCACACAAATATGCGGCTC
Tmem86a	TGCCTTCATCCAGCCCATCGT	AGCCAGCAGAAACCGAACACC
Olig1	CTGCGCCCCACCAAGTACCTG	CGGGAACTTGCACACCGCACA
S100a11	CTGCCTTCACAAAGAACCAGA	TGAAAGAATCATGGCACGCTA
Cyp17a1	ATACAAGCCAAGATGAATGCAG	CAAAGATGTCTCCCACCGTGA
Lrtm1	ATCATCAAACTCCGTGGAC	ATCCGGTTATCTTGTAAGAGC
Ccnd1	CCATTCCCTTGACTGCCGAGA	GCCAGGTTCCACTTGAGCTT
Arsg	TCTTCCCCACCGTGATAGCTC	TGCCCCATCTGTGACTTGC
Lad1	CCCAGGACGAAGAACGCCTA	TTCTGCTGAGCCACCGTCT
Zc3h12d	CGCCGTGGACCAACACTAAGCA	CACTTGACCCCGTAGGTGCAT
Tlr12	AACTCTTGGATCCCCTACCTG	AGGCAGAAGTTCCTCTATCACC
Neb	GCTATGACCTCAGAACGGAT	CTCCTTTTCATAACTGTGCTT
Cd63	AGCCACTATTTTGGACAAATTGC	AGCCCACAGTTATGTTGATGC
Eif4ebp3	TGCTGCCTCCCTCAGATTCCC	ATTTCAAACTGTTCGTCATCGGT
Mageh1	AGCACACCCGAAGAATACCTG	CTTGGTGCCCTGAAAATTGCTC
Zfp9	AAGCCAAGTGTGATTGCAAA	TTATCACCACGGCTCTTACGG
Chpf	CACCTGGAAAGCTGCCGCAAC	GCATTCCCTCGTGGTCACCAGT
Slc37a1	CTTCCTGTGCGCCTATGCC	CCAGCATCCCGAAAGTCAGGT
Pck2	CTCTGCTGCCACCAATCCCAA	CATCACTGGTCTCAGCCACGTT
Arf4	AAATTAGGGGAAATAGTCACCA	GGCCTAATTTTATCTTGACCAC
Slc17a9	TGCATCAGCTTCCATTGGCTT	ACTCAGACACACGCCTACCAC
Pgm3	ATCGTGTATTACTACTGTGATGC	AAACTGCTAATTAACGTCGCTA
Nupr1	AACCCTTCCCAGCAACCTC	GCAGCAGCTTCTCTCTTGGTC
Lcn2	CAGGCCCAGGACTCAACTCA	CAGGCCCACAACGTACCAC
Osbpl3	GAGCAAATCCCATGCCGAA	TTGATCTGGTCTAAACCGAGT
Ccdc149	TCCCAGCTACTCCTCAGTCCA	GCTCTGCCACTCGATTCCCT
Kctd17	TGTTCCTGACCACCCGCCAG	CCCGGTCTCATCCCTGTCCGAT
Scara5	TGAGGAACATCACCCTTGCCAA	ACCTCGAGATCCAGGAAGTCCA
Mt1	AGCTCCTGCGCCTGCAAGAAC	ACATTTGGAGCAGCCCACGGGAC
Treh	TCTACTCCCAAAAGTCAGCGAT	TCAGGGCCAATCCGTTTGTCCA
Zfp169	TGACAACCAGAGACAAGGCAT	GTTCTCCAGCATTACATCCCT
Dcaf4	CTTTGCCATTGACCTGCGTTC	TGTTGCTCCTCCTTGAAGACCTG
Mt2	CTGTGCCTCCGATGGATCCTG	GTCGGAAGCCTCTTTGCAGAT
Cyp7a1	GAAGTATTTCTACATGCCCTT	GCTCCAGTTCAAAGTAAGACA
Cyp2b10	TATGGCTTCCTGCTCATGCTC	CTCTGAATCTCGTGGATGACT
Ifi27l2b	AACCAATATCATCCTTGGAGC	CTCCTTTGGCTCTTGCTGA
Slc50a1	ACTAAATCAACCCAGCGCCTC	AGGCGAAACCCGTAAATAGACCA
Myh10	AGAAACTCATGGAAGACCGAA	CCTCCTTCTTCAAGCGTTC
Tnfsf12	AGCTCCAGCCCTCTGCGCTA	ACACCGTTCACCAGCAAGTCCA
Agk	TTTCTCAATCCCGCAGCTTG	CTTGTCCCTCATAATCCGTCT
Pfkfb2	AGAAACTAACACGCTACCTCA	TGTTTGCGGATCTTCATAGCC
Cntrl	GCAGCTTGACATTATGAACAGAC	CTTCGTTTGCTGCTATCTGG
Ocstamp	ATCCGCTGCCTATTTGTGCTC	CGTTTGGCACCACAGCGACA
1700040L02Rik	TGACCTTGCTGGACATGCTAC	TTCCCCGAGCCACTTAATGC
Chac1	TTTTGACTTTTCTGACCCCAA	CTTGAACTTTCTGTACGGCTG
Zyg11a	GCCTGAAGCTCATCAATATTCCG	CCAGAAGCTCCGAGTCCAC
Lpar1	CTCACATCTTTGGCTATGTTCG	CAGCAGACAATAAAGGCACCA
Tmem39a	GTTCGTCATTGCCAAATCCCT	GGATACCACCACACCGTCT
Mtnr1a	TCCTGTCTGTGTACCGCAAC	ATATCCCAGATTCCATCCGTT
Phlda3	GCTCAGCTTCGCCCGCATC	CGTTCCAGCCAGGGTCTTCG
Gal3st1	TTTCCCCAATGGCCGAAACGACT	ATGATGTTGAAGCACGCCCCA
Sytl1	TTCTGACCTCGTCCGGGCTT	CCGGCTCTCCTTCAATGGTGT
Acot3	AGACAGGCCACCATATTGAGC	CCCCTCCCCAGATGACAGGA
Mup1	CTCGGAATTATCTATGGTTGCT	GTTTCCCCATCCTTTTCGTT
Slc3a1	CACCATAGCCATCATCGTC	CACTGTCCTTAAAAGACCTCG
Pdk4	GCTTGCCAATTTCTCGTCT	TAGCGTCTGTCCCATAACCTG
Myh11	AGCTTCTACAGGCAAACCC	TGGCACCTACAATGTAACCAG
Ctsc	TGCACCTACCCTGATCTGCT	TCTGTTGCTTCCATCACCGAG
Car3	TGACCCTGGCTCTGCTAAGACC	CACCCCTCAGCATAGACCTGT
Mup7	GCTCCGAATTATCTATGGTTGC	GGTTTCCCCATCCTTTTCGTT
Serpine2	TCATCAAGTCACGGCCTCA	TGCTTCTTTGTCTTGCCGTCA
Gm4956	CTTGAATACATCCTCCACCGA	TGGACATCAGCCAAGCTCA
Gck	TCCCTGTAAGGCACGAAGACA	AAGTCCCACGATGTTGTTCCC
Slc17a8	CAGTTGTTGCTATGCCTCT	AGCAGCCAAAACATATACCAA
Arrdc3	GTAATGTCCCCGTGTATTCTAGC	TTTTACTCTGATCTCCCCGGTA
Serpine1	GGTTCACTTTACCCCTCCGAGA	TGGACCACCTGCTGAAACACT
Plekhf1	CCGCAGCCAGCATATTATTCCC	GCTGTCTTGATCATCCATCGGTT
Rnf186	ACCAGCACCATCATTGCCTT	GCTCTCGGCACACCAAGCA
Ppp1r3b	GTCCTTCGCCGACAACCAG	TCTCGCTCTCTGCTGTCGTC
Acot1	AAGAAGCCGTGAACTACCTGC	CACGGAGCCATTGATGACCAC
Serpina6	GGCTCCACCCAGTATCTCG	TTCATCTCCAAGCCAGTGTCA
Ehhadh	CACTCCCTGGCTATGATCCG	CTCCACAGATCACTATGGCTCT
Ces1d	GATCATTCCAACGCTTATGGG	AAATACTTCTCAGCGACCAC
Acot2	ACGACGACCTCCCCAAGAGCAT	AAGCAGCCCAATTCCAGGTCCTT
Serpinb1a	CAGTATGACCAAACTTGTGCT	TGTGTCTTTCTTACTCAGTCGG
Sdr9c7	AAGGTCAGCATCATTGAGCCA	TCCCACAGCTTCTTCATGCG
Cnnm4	CCCTTGAGTTTCCCCATTAGCA	CTCCATCAGCTTCTCCCGAT
Zfp385a	TCCAGCAGGCAGCATCCCTC	GTTACACCCTGTCCCGACTCT
Bcl6	TATCCAGTTTACCCGGCACGCTA	ACAACGTCCGTCAAGATGTCC
Slc22a30	TTTTGTTCTCTTCCTCGTAGGC	CATTATCAGAGGCAGTGTCA
Gadd45b	CACTGCCTCCTGGTCACGAA	ACCCATTGGTTATTGCCTCT
Fam213b	AACCTGTTCGTGATGTAGCCT	CAACAGTACCTTGTCGCCACC
Pgm2l1	TGACCTGAACTCTAACCTGCT	TTGTTCATCCCATTCCGCAAG
Angptl8	TGAAGCCACAGCCCGATCACT	AGCTGCACTTGTAGTCTCCGT
Nox4	GGCTGCATTAGTCTTAACCAGA	CTTCTAATTTTGAAAACCCTCG
Cyp2c29	GAAGAACATCAGCCAATCCTT	ATGCAATATGACAGTAGGCTT
Adh4	AGAAAGCTCTCTTCCCGGTA	TCAGACAGAGCTTGCACCT
Mup12	CTCGGAATTATCTATGGTTGCT	GTTTCCCCATCCTTTTCGTT
Aox3	GATCTCAAGATACGACCCCAT	TTTGGTGCTTCCTATGCCTT
Mme	TATCAATGCTCCAAAGCCAAA	TAGAGAGCGATCATTGTCACC
Retsat	ATCCTCCACAGGGTCTACGTG	TCCTAGCCTCCTTGTCGGTCA
Mup3	AAAAGATAGAAGAACATGGC	TTTGTTCACCAATCGCAGT
Akr1c14	AGGATGAACTTATCAAGGCTA	GTGCCATCTTCAATCTTGC
Xkr9	TCATTCTCCAGCTCTATGCC	AGTTGACCAAGAAATAGCACA
Gas2	CTGCCAAGACCCTACCACT	CTCCCAAATCTCGGCACCAG
Csad	CATCACGGAGAGCCTCAACACT	CACCAGGACAGAAGACCCCAT
Vegfb	CTGGGCAACACCAAGTCCGAA	TTGGTCTGCATTCACATTGGCT
Tspan33	TGCCTCACCATCGTGTTCC	ATTGTTGATGATCTCGCTCACT
Cpeb4	GTAGCTTCTCCCCTCAGATCG	AAAAGCAGCACTTCTATGTGT
Pgap1	GAATCTGGCGTTCTATGTCT	AGCTCTATTTTCTGGTACTCGG
Pex11a	GCAACGTGTTCCATGCCAT	GGTAAGACCCACACTCTTCGC
Nrp2	CGGCTGAATTCCAAAGATGCT	GGGCGTAGACAATCCACTCACA
Ces1f	AAAATAGCGACCAGTTCGT	TTCCCACAATGTAAGGCACAG
Gsta4	GACATCCAGCTCCTAGAAGCC	GCTGATTCTTGTCTTAAATGCCT
Cry1	CTGCGTCTATATCCTCGACCC	CGTAGATTGGCATCAAGATCCTC
Spc25	AAAACCAGCTCTGTAAGCA	TTGAGCTCCTGGATTTTAGCA
Sox12	CGCCGCCTCTCCGACCCTG	ACCACCGTCTCCTCTTCGCCCTC
Cyp4a14	CTCCAGCAGATTCTTATATGGGT	CTGATCTCCCCAGAACCAC
Gnai1	AAGATGATCGACCGCAACCTC	ATGGTACTCTTTCCAGATTCCCC
Actg2	AGAGGCTATTCCTTTGTGACC	CATCAGGCAACTCGTAGCTT
Pitx3	ATCGCGGTGTGGACCAACCTC	CGCTCCCGCTTCCGCCACTTG
Slc13a2	TCCAAGGCCAGGTCAACTCG	GCCAGTAGCAGCAAGATCACC
Fosb	GGGCCTTCAACCAGCACAACC	CAGCCAGCTTGTTCCGCTCT
Sh2b2	ACTATGCCCCTGGAAATGCCT	GATGTCAGCCACCCACGAGT
Large2	TCCTGGATACCGACGTCACT	CAGCCACAGCAGGATCACACC
Ly6d	CAAACTCATGCACCTCCGACT	AGCCTCTCGTTGCATAGGTCA
Stap1	AAACAACTACACCATCGAGCTG	TGGTCTCAAATTCCCTCGAGT
Bora	TACGTTTCATTCTCCCGAAGC	CAGCCATCTATGTACGGACT
Cyp2b9	ATCAAAGACACACTGTTCCGAG	ATTGGCATCTAGAAAGTGCTCA
Fam83f	AGCTTGCAGACTTCCGCATT	GCTACTTTGTCCCCATCGACCA
Cend1	GCCTTGTGAGAACTTGACCCCT	AGGCCACACCAAGAATTAGAGC
Dntt	CTTCCACGCCTTATGACATCCG	AAGGCTCTTCGAGTTGTTCCC
Blnk	CCATGATTCCAAGCAGCCGTA	TGCTTCAATAAACCGTACAGGA
Blm	ATTCACGACATAATGCCGAA	TTCCTAGCATCACATAGGCAA
Agap2	ACAGAGCTTCCTGCTAAAACGA	ACAAGTCCATCTCTTTGCCAT
Gpc1	CAAGGCCCAGCTCCGAGACA	TCCATTCCAGCAGCGGTCGTC
Cgref1	CTGCACACTTTCCCATCAACCC	GAGTCATGAGCCCGTCTCCA
Ccdc120	CCTGGGTACACGCCTTGCTCA	AGGCTCCTCGTTATCATGGCT
Cntnap1	GGCTCCTGACCTTTGTAGACCA	AATTGCGGTCACCATAGCAG
Ttc39a	CACCGTCCTACCATTGACCA	CTCACCATGTTCTCGTCCTG
Cacna1a	GACTCCGCCCACCAACTTCG	CCTCATTCCAATCCTCGCCAGT
Smpd3	CAGCTACACGGCTACTTCGAG	TAACAGTGATAGGCCACGTCCA
Fam83a	ATTCTAGAGGCAGCCAACAAGC	CACCTCCCCTTCCACACTCC
Ypel4	TTGCGTCCACTGTCGAGCAC	TGTTCAGCTGGCCCACAACCC
Acta2	TCATCACCAACTGGGACGACA	GTCATTTTCTCCCGGTTGGC
Cish	TCTTGTCCTTTGCTGGCTGT	TAGGAATGTACCCTCCGGCA
Fgf21	CCTCTAGGTTTCTTTGCCAACAG	AAGCTGCAGGCCTCAGGAT
Elovl3	ATGAATTTCTCACGCGGGTT	AGCTTACCCAGTACTCCTCCA
Rab2a	CCTTTGCTGCTGGCTCTGA	CCGGCTGAAACCTCTTGTCT
ApoA4	ACCCAGCTAAGCAACAATGC	GCATCCCCAAGTTTGTCCTT
Cidec	ATGGACTACGCCATGAAGTCT	CGGTGCTAACACGACAGGG
Pgc1α	ATACCGCAAAGAGCACGAGAAG	AGCAGCGAAAGCGTCACAG
Pparα	CCACGAAGCCTACCTGAAGA	TTCTCGGCCATACACAAGGT
Prdm16	AGCCCTCGCCCACAACTTGC	TGACCCCCGGCTTCCGTTCA
Ucp1	GAGGTGTGGCAGTGTTCATTG	GGCTTGCATTCTGACCTTCA
Cidea	GCCGTGTTAAGGAATCTGCTG	TGCTCTTCTGTATCGCCCAGT
Dio2	AGAGTGGAGGCGCATGCT	GGCATCTAGGAGGAAGCTGTTC
Cox8b	GAACCATGAAGCCAACGACT	GCGAAGTTCACAGTGGTTCC
Acsl1	CGCACCCTTCCAACCAACA	CGCTATTTCCACTGACTGCAT
Cpt1	CACCAACGGGCTCATCTTCTA	CAAAATGACCTAGCCTTCTATCGAA
Cpt2	AGCCTACCTGGTCAATGCATATC	GGGTTTGGGTATACGAGTTGAATT
Scad	CGCCTCCACGGGAGTTATC	TGCGGATCCAAACTTCAGAAT
Mcad	GCAACTGCCCGCAAGTTT	TACTCCCCGCTTTTGTCATATTC
Lcad	TCAATGGAAGCAAGGTGTTCA	GCCACGACGATCACGAGAT
Creb3l3	GGGTCAACAGGCACCATGAG	TCTAGCGTCACCGGATGTTG
Atf-4	AGCAAAACAAGACAGCAGCC	ACTCTCTTCTTCCCCCTTGC
Fsp27β	GTGACCACAGCTTGGGTCGGA	GGGTCTCCCGGCTGGGCTTA
Apoc2	GCATGGATGAGAAACTCAGGG	AAAATGCCTGCGTAAGTGCTC
Apoa2	GCAGACGGACCGGATATGC	GCTGCTCGTGTGTCTTCTCA
Apoa5	TCCTCGCAGTGTTCGCAAG	CGAAGCTGCCTTTCAGGTTCT
